# Supplementary material for: Prognostic Biomarker KIF18A and Its Correlations With Immune Infiltrates and Mitosis in Glioma
Source: Front Genet. 2022 May 3;13:852049. doi: 10.3389/fgene.2022.852049 (PMC9110815; doi:10.3389/fgene.2022.852049)
Supplement: Supplementary file 1 [file DataSheet1.ZIP › Raw dataú¿KIF18Aú⌐/IHC/raw data for analysis.xlsx]

## Sheet: Sheet1
Grade2&3	Grade4
2	10
1	5.44444
4	9
1	7.11111
2.66667	11
4.66667	10
	5.44444
	5.44444
	10
	6.22222
