# Supplementary material for: Prognostic Biomarker KIF18A and Its Correlations With Immune Infiltrates and Mitosis in Glioma
Source: Front Genet. 2022 May 3;13:852049. doi: 10.3389/fgene.2022.852049 (PMC9110815; doi:10.3389/fgene.2022.852049)
Supplement: Supplementary file 1 [file DataSheet1.ZIP › Raw dataú¿KIF18Aú⌐/IHC/raw data for IHC staining score.xlsx]

## Sheet: Sheet1
	field1	field2	field3	average		count1	count2	count3	average		multiply index
grade2	1	1	1	1		2	2	2	2		2
grade2	1	1	1	1		1	1	1	1		1
grade3	2	2	2	2		2	2	2	2		4
grade3	1	1	1	1		1	1	1	1		1
grade3	2	2	2	2		1	2	1	1.33333		2.66667
grade3	3	2	2	2.33333		2	2	2	2		4.66667
grade4	4	3	3	3.33333		3	3	3	3		10
grade4	2	2	3	2.33333		2	2	3	2.33333		5.44444
grade4	3	3	3	3		3	3	3	3		9
grade4	2	3	3	2.66667		3	3	2	2.66667		7.11111
grade4	3	3	3	3		3	4	4	3.66667		11
grade4	3	3	3	3		3	3	4	3.33333		10
grade4	2	2	3	2.33333		2	2	3	2.33333		5.44444
grade4	2	2	3	2.33333		3	2	2	2.33333		5.44444
grade4	3	3	3	3		4	3	3	3.33333		10
grade4	2	2	3	2.33333		3	2	3	2.66667		6.22222
