# Supplementary material for: Prognostic Biomarker KIF18A and Its Correlations With Immune Infiltrates and Mitosis in Glioma
Source: Front Genet. 2022 May 3;13:852049. doi: 10.3389/fgene.2022.852049 (PMC9110815; doi:10.3389/fgene.2022.852049)
Supplement: Supplementary file 1 [file DataSheet1.ZIP › Raw dataú¿KIF18Aú⌐/WB/quantitive analysis of KIF18A expression.xlsx]

## Sheet: Sheet1
SVG	U87
0.851041	1.7481
1.0524	1.37338
1.10636	1.69924
